# Supplementary material for: ﻿Three new species of Xiphocentron Brauer, 1870 (Trichoptera, Xiphocentronidae) from Mexico
Source: Zookeys. 2022 Jul 11;1111:199–213. doi: 10.3897/zookeys.1111.73371 (PMC9848967; doi:10.3897/zookeys.1111.73371)
Supplement: XML Treatment for Xiphocentron (Glyphocentron) flinti [file zookeys.1111.73371-treatment1.xml]

<!DOCTYPE tp:taxon-treatment
  PUBLIC "-//TaxonX//DTD Taxonomic Treatment Publishing DTD v0 20100105//EN" "tax-treatment-NSO.dtd">
<tp:taxon-treatment xmlns:tp="http://www.plazi.org/taxpub"><tp:treatment-meta><kwd-group><label>Taxon classification</label><kwd>
                <named-content content-type="kingdom">Animalia</named-content>
              </kwd><kwd>
                <named-content content-type="order">Trichoptera</named-content>
              </kwd><kwd>
                <named-content content-type="family">Xiphocentronidae</named-content>
              </kwd></kwd-group><mixed-citation publication-type="journal"><person-group><name><surname>Bueno-Soria</surname><given-names>Joaquin</given-names></name><name><surname>Vilarino</surname><given-names>Albane</given-names></name><name><surname>Barba-Alvarez</surname><given-names>Rafael</given-names></name><name><surname>Ballesteros-Barrera</surname><given-names>Claudia</given-names></name></person-group><article-title>﻿Three new species of <italic><tp:taxon-name><tp:taxon-name-part taxon-name-part-type="genus" reg="Xiphocentron">Xiphocentron</tp:taxon-name-part></tp:taxon-name></italic> Brauer, 1870 (<tp:taxon-name><tp:taxon-name-part taxon-name-part-type="order">Trichoptera</tp:taxon-name-part></tp:taxon-name>, <tp:taxon-name><tp:taxon-name-part taxon-name-part-type="family">Xiphocentronidae</tp:taxon-name-part></tp:taxon-name>) from Mexico</article-title><source>Zookeys</source><day>11</day><month>07</month><year>2022</year><volume>1111</volume><fpage>199</fpage><lpage>213</lpage><pub-id pub-id-type="doi">10.3897/zookeys.1111.73371</pub-id></mixed-citation></tp:treatment-meta><tp:nomenclature><label>﻿</label><tp:taxon-name><object-id xmlns:xlink="http://www.w3.org/1999/xlink" content-type="arpha" xlink:type="simple">BB2E459B-37A0-5BFC-A5B0-DA8373144C69</object-id><tp:taxon-name-part taxon-name-part-type="genus" reg="Xiphocentron">Xiphocentron</tp:taxon-name-part> (<tp:taxon-name-part taxon-name-part-type="subgenus" reg="Glyphocentron">Glyphocentron</tp:taxon-name-part>) <tp:taxon-name-part taxon-name-part-type="species" reg="flinti">flinti</tp:taxon-name-part><object-id xmlns:xlink="http://www.w3.org/1999/xlink" content-type="zoobank" xlink:type="simple">http://zoobank.org/5BE15179-7CA0-4F3D-A475-D275022D2985</object-id></tp:taxon-name><tp:taxon-authority>Bueno, Vilarino &amp; Barba</tp:taxon-authority><tp:taxon-status xmlns:xlink="http://www.w3.org/1999/xlink" xlink:type="simple">sp. nov.</tp:taxon-status><xref ref-type="fig" rid="F1">Figures 1</xref><xref ref-type="fig" rid="F2">, 2</xref><xref ref-type="fig" rid="F6">, 6</xref></tp:nomenclature><tp:treatment-sec sec-type="diagnosis" id="SECID0EHIAE"><title>Diagnosis.</title><p>This new species is very distinct from all other <italic><tp:taxon-name><tp:taxon-name-part taxon-name-part-type="genus" reg="Xiphocentron">Xiphocentron</tp:taxon-name-part></tp:taxon-name></italic> species. The group of long, mesally situated setae on the basal portion of the inferior appendages has some resemblance to species in the subgenus <tp:taxon-name><tp:taxon-name-part taxon-name-part-type="genus" reg="Xiphocentron"/><tp:taxon-name-part taxon-name-part-type="subgenus" reg="Xiphocentron">Xiphocentron</tp:taxon-name-part></tp:taxon-name>, whereas the complex tergum X is similar to species in the subgenus <tp:taxon-name><tp:taxon-name-part taxon-name-part-type="genus" reg="Xiphocentron"/><tp:taxon-name-part taxon-name-part-type="subgenus" reg="Glyphocentron">Glyphocentron</tp:taxon-name-part></tp:taxon-name>. <tp:taxon-name><tp:taxon-name-part taxon-name-part-type="genus" reg="Xiphocentron">Xiphocentron</tp:taxon-name-part> (<tp:taxon-name-part taxon-name-part-type="subgenus" reg="Glyphocentron">G.</tp:taxon-name-part>) <tp:taxon-name-part taxon-name-part-type="species" reg="flinti">flinti</tp:taxon-name-part></tp:taxon-name> sp. nov. can be distinguished from all the species of the family by the unique tergum X which bears long spines on the preapical and apical margin and visible in both dorsal and ventral views.</p></tp:treatment-sec><tp:treatment-sec sec-type="description" id="SECID0EUJAE"><title>Description.</title><p><bold>Adult.</bold> Forewing length 4.8–9.0 mm, <italic>n</italic> = 16; fork II and fork IV present; Sc reaching C subapically, meeting R1 apically; fork II sessile at discoidal cell, with crossvein between R5 and M1+2; thyridial cell shorter than discoidal cell; three anal veins present (Fig. <xref ref-type="fig" rid="F1">1</xref>). Hindwing with fork II and fork V present. Color fuscous. Tibial spur formula 2–4-3. Hind tibia apical spurs not modified. Sternum V bearing pair of reticulated regions.</p><fig id="F1" position="float" orientation="portrait"><object-id xmlns:xlink="http://www.w3.org/1999/xlink" content-type="doi" xlink:type="simple">10.3897/zookeys.1111.73371.figure1</object-id><object-id xmlns:xlink="http://www.w3.org/1999/xlink" content-type="arpha" xlink:type="simple">3098DD5B-49BF-5E19-9281-CAD7BDEA3639</object-id><label>Figure 1.</label><caption><p><tp:taxon-name><tp:taxon-name-part taxon-name-part-type="genus" reg="Xiphocentron">Xiphocentron</tp:taxon-name-part> (<tp:taxon-name-part taxon-name-part-type="subgenus" reg="Glyphocentron">Glyphocentron</tp:taxon-name-part>) <tp:taxon-name-part taxon-name-part-type="species" reg="flinti">flinti</tp:taxon-name-part></tp:taxon-name> sp. nov., holotype, adult, ♂ <bold>A</bold> forewing and hindwing. Male genitalia <bold>B</bold> left lateral <bold>C</bold> dorsal <bold>D</bold> ventral <bold>E</bold> phallus, apex in lateral and dorsal view <bold>F</bold> detail of right inferior appendage mesal surface, lateral and ventral view <bold>G</bold> detail of segment X left lateral.</p></caption><graphic xmlns:xlink="http://www.w3.org/1999/xlink" xlink:href="zookeys-1111-199_article-73371__-g001.jpg" position="float" orientation="portrait" xlink:type="simple" id="oo_712048.jpg"><uri content-type="original_file" xlink:type="simple">https://binary.pensoft.net/fig/712048</uri></graphic></fig><p><bold><italic>Male genitalia</italic>.</bold> Tergum IX small, ellipsoidal; in lateral view, rounded ventrally, narrow dorsally, anterior margin straight; in dorsal view anterior margin with wide, deep, U-shaped mesal emargination; apical margin rounded. Sternum IX subtriangular, in lateral view, about two times as long as high; anterior margin with elongate, wide, mesal apodeme; ventral margin rounded; posterior margin rounded; in ventral view, anterior margin with deep, U-shaped emargination, enlarging apically; posterior margin rounded. Tergum X in lateral view, subrectangular, narrow basally, wide mesally, with a group of spinelike setae, preapically rectilinear, apically bifurcated in two lobes, ventral lobe longer with group of long spinelike setae, dorsal lobe shorter with apical spinelike setae, anterior margin curved; in dorsal view, subtriangular, wide basally, narrow apically, lateral surface sclerotized, mesally membranous; apex with deep cleft, forming two rounded membranous lobes, bearing preapical spinelike setae, apices divergent; in ventral view, apex with two long mesal spinelike setae. Preanal appendages long, dorsal margin crenulate, in lateral view, broad, parallel-sided, with longitudinal ridge, apex rounded; in dorsal view, enlarged basally, narrowed at middle. Inferior appendage short, approximately half length of preanal appendages, basal section with a group of long spinelike setae; in lateral view, basal section broad, apical section narrow; in ventral view, basal section subtriangular, with a line of large spinelike setae, apical section long and thin, curved mesad; basal plate short, shorter than half sternum IX length. Phallus, long, slender, tubular, apex enlarged, with narrow curved sclerite.</p><fig id="F2" position="float" orientation="portrait"><object-id xmlns:xlink="http://www.w3.org/1999/xlink" content-type="doi" xlink:type="simple">10.3897/zookeys.1111.73371.figure2</object-id><object-id xmlns:xlink="http://www.w3.org/1999/xlink" content-type="arpha" xlink:type="simple">E3E79091-1F4A-5E4C-A29E-ADAD45424A25</object-id><label>Figure 2.</label><caption><p><tp:taxon-name><tp:taxon-name-part taxon-name-part-type="genus" reg="Xiphocentron">Xiphocentron</tp:taxon-name-part> (<tp:taxon-name-part taxon-name-part-type="subgenus" reg="Glyphocentron">Glyphocentron</tp:taxon-name-part>) <tp:taxon-name-part taxon-name-part-type="species" reg="flinti">flinti</tp:taxon-name-part></tp:taxon-name> sp. nov., paratype, adult, ♀, genitalia <bold>A</bold> lateral <bold>B</bold> dorsal view.</p></caption><graphic xmlns:xlink="http://www.w3.org/1999/xlink" xlink:href="zookeys-1111-199_article-73371__-g002.jpg" position="float" orientation="portrait" xlink:type="simple" id="oo_712049.jpg"><uri content-type="original_file" xlink:type="simple">https://binary.pensoft.net/fig/712049</uri></graphic></fig><p><bold><italic>Female genitalia</italic>.</bold> VIII segment long and narrow, synscleritous dorsally, internally with a pair of long slender apodemes from anterior margin; intersegmental membrane nearly as long as IX segment when extended. IX segment long and slender, with a pair of internal apodemes arising from anterior margin; apex with a pair of slender processes.</p></tp:treatment-sec><tp:treatment-sec sec-type="type material" id="SECID0EYMAE"><title>Type material.</title><p><bold><italic>Holotype</italic></bold>: ♂ <bold>Mexico, Chihuahua</bold>, Ruta San Rafael-Cuiteco, <named-content xmlns:xlink="http://www.w3.org/1999/xlink" content-type="dwc:verbatimCoordinates" xlink:type="simple"><named-content content-type="geo-json" specific-use="{&#34;type&#34;:&#34;Point&#34;,&#34;coordinates&#34;:[-108.008889,27.436944]}" id="NCID0EINAE" xlink:type="simple">27°26'13"N, 108°00'32"W</named-content></named-content>, elev. 1707 m, 30.VIII.2005, J. Bueno and R. Barba leg. pinned with abdomen in glycerin (<named-content xmlns:xlink="http://www.w3.org/1999/xlink" content-type="dwc:institutional_code" xlink:title="Colección Nacional de Insectos" xlink:href="http://grbio.org/institution/coleccion-nacional-de-insectos-universidad-nacional-autonoma-de-mexico" xlink:type="simple">CNIN</named-content>). <bold><italic>Paratypes</italic></bold>: ibid., Chihuahua, Riito, Hwy. 16, 10 mi E. Yepachic <named-content xmlns:xlink="http://www.w3.org/1999/xlink" content-type="dwc:verbatimCoordinates" xlink:type="simple"><named-content content-type="geo-json" specific-use="{&#34;type&#34;:&#34;Point&#34;,&#34;coordinates&#34;:[-108.176667,28.173889]}" id="NCID0EXNAE" xlink:type="simple">28°10'26"N, 108°10'36"W</named-content></named-content>, elev. 2086 m, 28.VI.1987, R. Baumann, B. Kondratieff, Sargent and Wells leg. 8♂ 8♀ in alcohol (<named-content xmlns:xlink="http://www.w3.org/1999/xlink" content-type="dwc:institutional_code" xlink:title="National Museum of Natural History, Smithsonian Institution" xlink:href="http://grbio.org/institution/smithsonian-institution-national-museum-natural-history-0" xlink:type="simple">USNM</named-content>); ibid., small stream Cascada de Basaseachic, <named-content xmlns:xlink="http://www.w3.org/1999/xlink" content-type="dwc:verbatimCoordinates" xlink:type="simple"><named-content content-type="geo-json" specific-use="{&#34;type&#34;:&#34;Point&#34;,&#34;coordinates&#34;:[-108.212222,28.181111]}" id="NCID0EDOAE" xlink:type="simple">28°10'52"N, 108°12'44"W</named-content></named-content>, elev. 1950 m, 28.VI.1987, B. Kondratieff and R. Baumann leg. 1♂ in alcohol (<named-content xmlns:xlink="http://www.w3.org/1999/xlink" content-type="dwc:institutional_code" xlink:title="National Museum of Natural History, Smithsonian Institution" xlink:href="http://grbio.org/institution/smithsonian-institution-national-museum-natural-history-0" xlink:type="simple">USNM</named-content>); ibid., Cascada de Basaseachic, 22.VIII.1986, B. Kondratieff leg. 1♂ pinned (<ext-link xmlns:xlink="http://www.w3.org/1999/xlink" xlink:type="simple" ext-link-type="uri" xlink:href="http://hol.osu.edu/spmInfo.html?id=1518156"><named-content content-type="dwc:institutional_code" xlink:title="National Museum of Natural History, Smithsonian Institution" xlink:href="http://grbio.org/institution/smithsonian-institution-national-museum-natural-history-0" xlink:type="simple">USNM</named-content>ENTO1518156</ext-link>); ibid., fork Arroyo Bandera near Jct. Río Chuhuichupa, 25.VI.1987, B. Kondratieff and R. Baumann leg. 1♂ 1♀ in alcohol (<named-content xmlns:xlink="http://www.w3.org/1999/xlink" content-type="dwc:institutional_code" xlink:title="National Museum of Natural History, Smithsonian Institution" xlink:href="http://grbio.org/institution/smithsonian-institution-national-museum-natural-history-0" xlink:type="simple">USNM</named-content>).</p></tp:treatment-sec><tp:treatment-sec sec-type="etymology" id="SECID0EQOAE"><title>Etymology.</title><p>We dedicated this species, with sadness and love, to the memory of a great entomologist, Dr Oliver S. Flint Jr, who passed away on May 18, 2019.</p></tp:treatment-sec><tp:treatment-sec sec-type="distribution" id="SECID0EVOAE"><title>Distribution.</title><p>All the specimens were collected at Sierra Tarahumara, the mountain region of Chihuahua State (Fig. <xref ref-type="fig" rid="F6">6</xref>).</p></tp:treatment-sec><tp:treatment-sec sec-type="remarks" id="SECID0E6OAE"><title>Remarks.</title><p>The affinities of <tp:taxon-name><tp:taxon-name-part taxon-name-part-type="genus" reg="Xiphocentron">Xiphocentron</tp:taxon-name-part> (<tp:taxon-name-part taxon-name-part-type="subgenus" reg="Glyphocentron">Glyphocentron</tp:taxon-name-part>) <tp:taxon-name-part taxon-name-part-type="species" reg="flinti">flinti</tp:taxon-name-part></tp:taxon-name> sp. nov. are not very clear. The preanal appendages present a mesal ridge, a character present in the species of the genus <italic><tp:taxon-name><tp:taxon-name-part taxon-name-part-type="genus" reg="Melanotrichia">Melanotrichia</tp:taxon-name-part></tp:taxon-name></italic>. The long setae on the basal portion of the inferior appendages in this species are similar to species within the subgenus <tp:taxon-name><tp:taxon-name-part taxon-name-part-type="genus" reg="Xiphocentron">X.</tp:taxon-name-part> (<tp:taxon-name-part taxon-name-part-type="subgenus" reg="Xiphocentron">Xiphocentron</tp:taxon-name-part>)</tp:taxon-name> or even to <tp:taxon-name><tp:taxon-name-part taxon-name-part-type="genus" reg="Cnodocentron">Cnodocentron</tp:taxon-name-part> (<tp:taxon-name-part taxon-name-part-type="subgenus" reg="Caenocentron">Caenocentron</tp:taxon-name-part>)</tp:taxon-name>. The complex tergum X with apical points puts it closer to the subgenus <tp:taxon-name><tp:taxon-name-part taxon-name-part-type="genus" reg="Xiphocentron">X.</tp:taxon-name-part> (<tp:taxon-name-part taxon-name-part-type="subgenus" reg="Glyphocentron">Glyphocentron</tp:taxon-name-part>)</tp:taxon-name>. The new species lacks other diagnostic characters of <italic><tp:taxon-name><tp:taxon-name-part taxon-name-part-type="genus" reg="Melanotrichia">Melanotrichia</tp:taxon-name-part></tp:taxon-name></italic> (fan-like spine line), <italic><tp:taxon-name><tp:taxon-name-part taxon-name-part-type="genus" reg="Cnodocentron">Cnodocentron</tp:taxon-name-part></tp:taxon-name></italic> (bifurcate inferior appendage), or <tp:taxon-name><tp:taxon-name-part taxon-name-part-type="genus" reg="Xiphocentron">X.</tp:taxon-name-part> (<tp:taxon-name-part taxon-name-part-type="subgenus" reg="Xiphocentron">Xiphocentron</tp:taxon-name-part>)</tp:taxon-name> (modified hind leg spurs, and presence of forewing fork I); therefore, we are placing it within subgenus <tp:taxon-name><tp:taxon-name-part taxon-name-part-type="genus" reg="Xiphocentron">X.</tp:taxon-name-part> (<tp:taxon-name-part taxon-name-part-type="subgenus" reg="Glyphocentron">Glyphocentron</tp:taxon-name-part>)</tp:taxon-name>, for which the diagnostic character is the presence of points on tergum X (<xref ref-type="bibr" rid="B14">Schmid 1982</xref>).</p></tp:treatment-sec><tp:treatment-sec><!--Section generated to contain objects referenced in tp:taxon-treatment.--><fig id="F6" position="float" orientation="portrait"><object-id xmlns:xlink="http://www.w3.org/1999/xlink" content-type="doi" xlink:type="simple">10.3897/zookeys.1111.73371.figure6</object-id><object-id xmlns:xlink="http://www.w3.org/1999/xlink" content-type="arpha" xlink:type="simple">88DFD5F9-DE2B-5ECB-AC76-F406F13A94C0</object-id><label>Figure 6.</label><caption><p>Mexican distribution of the new species of <italic><tp:taxon-name><tp:taxon-name-part taxon-name-part-type="genus" reg="Xiphocentron">Xiphocentron</tp:taxon-name-part></tp:taxon-name></italic> and <tp:taxon-name><tp:taxon-name-part taxon-name-part-type="genus" reg="Xiphocentron">X.</tp:taxon-name-part> (<tp:taxon-name-part taxon-name-part-type="subgenus" reg="Antillotrichia">Antillotrichia</tp:taxon-name-part>) <tp:taxon-name-part taxon-name-part-type="species" reg="rhamnes">rhamnes</tp:taxon-name-part></tp:taxon-name> Schmid, 1982.</p></caption><graphic xmlns:xlink="http://www.w3.org/1999/xlink" xlink:href="zookeys-1111-199_article-73371__-g006.jpg" position="float" orientation="portrait" xlink:type="simple" id="oo_712053.jpg"><uri content-type="original_file" xlink:type="simple">https://binary.pensoft.net/fig/712053</uri></graphic></fig></tp:treatment-sec><ref-list><ref id="B14"><mixed-citation xmlns:xlink="http://www.w3.org/1999/xlink" xlink:type="simple"><person-group><name name-style="western"><surname>Schmid</surname><given-names>F</given-names></name></person-group> (<year>1982</year>) <article-title>La famille des xiphocentronides (<tp:taxon-name><tp:taxon-name-part taxon-name-part-type="order">Trichoptera</tp:taxon-name-part></tp:taxon-name>: <tp:taxon-name><tp:taxon-name-part taxon-name-part-type="suborder">Annulipalpia</tp:taxon-name-part></tp:taxon-name>).</article-title><source>Mémoires de la Société Entomologique du Canada</source><volume>121</volume>: <fpage>1</fpage>–<lpage>126</lpage>. <ext-link xlink:type="simple" ext-link-type="doi" xlink:href="10.4039/entm114122fv">https://doi.org/10.4039/entm114122fv</ext-link></mixed-citation></ref></ref-list></tp:taxon-treatment>
