# Supplementary material for: ﻿Three new species of Xiphocentron Brauer, 1870 (Trichoptera, Xiphocentronidae) from Mexico
Source: Zookeys. 2022 Jul 11;1111:199–213. doi: 10.3897/zookeys.1111.73371 (PMC9848967; doi:10.3897/zookeys.1111.73371)
Supplement: XML Treatment for Xiphocentron (Antillotrichia) holzenthali [file zookeys.1111.73371-treatment2.xml]

<!DOCTYPE tp:taxon-treatment
  PUBLIC "-//TaxonX//DTD Taxonomic Treatment Publishing DTD v0 20100105//EN" "tax-treatment-NSO.dtd">
<tp:taxon-treatment xmlns:tp="http://www.plazi.org/taxpub"><tp:treatment-meta><kwd-group><label>Taxon classification</label><kwd>
                <named-content content-type="kingdom">Animalia</named-content>
              </kwd><kwd>
                <named-content content-type="order">Trichoptera</named-content>
              </kwd><kwd>
                <named-content content-type="family">Xiphocentronidae</named-content>
              </kwd></kwd-group><mixed-citation publication-type="journal"><person-group><name><surname>Bueno-Soria</surname><given-names>Joaquin</given-names></name><name><surname>Vilarino</surname><given-names>Albane</given-names></name><name><surname>Barba-Alvarez</surname><given-names>Rafael</given-names></name><name><surname>Ballesteros-Barrera</surname><given-names>Claudia</given-names></name></person-group><article-title>﻿Three new species of <italic><tp:taxon-name><tp:taxon-name-part taxon-name-part-type="genus" reg="Xiphocentron">Xiphocentron</tp:taxon-name-part></tp:taxon-name></italic> Brauer, 1870 (<tp:taxon-name><tp:taxon-name-part taxon-name-part-type="order">Trichoptera</tp:taxon-name-part></tp:taxon-name>, <tp:taxon-name><tp:taxon-name-part taxon-name-part-type="family">Xiphocentronidae</tp:taxon-name-part></tp:taxon-name>) from Mexico</article-title><source>Zookeys</source><day>11</day><month>07</month><year>2022</year><volume>1111</volume><fpage>199</fpage><lpage>213</lpage><pub-id pub-id-type="doi">10.3897/zookeys.1111.73371</pub-id></mixed-citation></tp:treatment-meta><tp:nomenclature><label>﻿</label><tp:taxon-name><object-id xmlns:xlink="http://www.w3.org/1999/xlink" content-type="arpha" xlink:type="simple">D7547D53-EED2-5E38-801D-90C7F39AFE31</object-id><tp:taxon-name-part taxon-name-part-type="genus" reg="Xiphocentron">Xiphocentron</tp:taxon-name-part> (<tp:taxon-name-part taxon-name-part-type="subgenus" reg="Antillotrichia">Antillotrichia</tp:taxon-name-part>) <tp:taxon-name-part taxon-name-part-type="species" reg="holzenthali">holzenthali</tp:taxon-name-part><object-id xmlns:xlink="http://www.w3.org/1999/xlink" content-type="zoobank" xlink:type="simple">http://zoobank.org/919102E4-F494-4B38-8FD2-C327ECC42FCE</object-id></tp:taxon-name><tp:taxon-authority>Bueno, Vilarino &amp; Barba</tp:taxon-authority><tp:taxon-status xmlns:xlink="http://www.w3.org/1999/xlink" xlink:type="simple">sp. nov.</tp:taxon-status><xref ref-type="fig" rid="F3">Figures 3</xref><xref ref-type="fig" rid="F6">, 6</xref></tp:nomenclature><tp:treatment-sec sec-type="diagnosis" id="SECID0EXTAE"><title>Diagnosis.</title><p>This new species is very similar to <tp:taxon-name><tp:taxon-name-part taxon-name-part-type="genus" reg="Xiphocentron">Xiphocentron</tp:taxon-name-part> (<tp:taxon-name-part taxon-name-part-type="subgenus" reg="Antillotrichia">Antillotrichia</tp:taxon-name-part>) <tp:taxon-name-part taxon-name-part-type="species" reg="serestus">serestus</tp:taxon-name-part></tp:taxon-name> Schmid, 1982. However, <tp:taxon-name><tp:taxon-name-part taxon-name-part-type="genus" reg="Xiphocentron">Xiphocentron</tp:taxon-name-part> (<tp:taxon-name-part taxon-name-part-type="subgenus" reg="Antillotrichia">Antillotrichia</tp:taxon-name-part>) <tp:taxon-name-part taxon-name-part-type="species" reg="holzenthali">holzenthali</tp:taxon-name-part></tp:taxon-name> sp. nov. can be separated from <tp:taxon-name><tp:taxon-name-part taxon-name-part-type="genus" reg="Xiphocentron">X.</tp:taxon-name-part> (<tp:taxon-name-part taxon-name-part-type="subgenus" reg="Antillotrichia">Antillotrichia</tp:taxon-name-part>) <tp:taxon-name-part taxon-name-part-type="species" reg="serestus">serestus</tp:taxon-name-part></tp:taxon-name> by the shape of the tergum IX, as viewed dorsally; in <tp:taxon-name><tp:taxon-name-part taxon-name-part-type="genus" reg="Xiphocentron">X.</tp:taxon-name-part> (<tp:taxon-name-part taxon-name-part-type="subgenus" reg="Antillotrichia">Antillotrichia</tp:taxon-name-part>) <tp:taxon-name-part taxon-name-part-type="species" reg="holzenthali">holzenthali</tp:taxon-name-part></tp:taxon-name> sp. nov. the apical margin has a narrow, rounded, mesal emargination, while in <tp:taxon-name><tp:taxon-name-part taxon-name-part-type="genus" reg="Xiphocentron">X.</tp:taxon-name-part> (<tp:taxon-name-part taxon-name-part-type="subgenus" reg="Antillotrichia">Antillotrichia</tp:taxon-name-part>) <tp:taxon-name-part taxon-name-part-type="species" reg="serestus">serestus</tp:taxon-name-part></tp:taxon-name> the mesal emargination is wide and shallow. In the new species, the apical margin of sternum IX, in ventral view, has a narrow, rounded, mesal emargination, while in <tp:taxon-name><tp:taxon-name-part taxon-name-part-type="genus" reg="Xiphocentron">X.</tp:taxon-name-part> (<tp:taxon-name-part taxon-name-part-type="subgenus" reg="Antillotrichia">Antillotrichia</tp:taxon-name-part>) <tp:taxon-name-part taxon-name-part-type="species" reg="serestus">serestus</tp:taxon-name-part></tp:taxon-name> this margin has a trilobed mesal emargination. Also, in the new species the inferior appendage, in ventral view, has a spiny projection near the basal plate, which is absent in <tp:taxon-name><tp:taxon-name-part taxon-name-part-type="genus" reg="Xiphocentron">X.</tp:taxon-name-part> (<tp:taxon-name-part taxon-name-part-type="subgenus" reg="Antillotrichia">Antillotrichia</tp:taxon-name-part>) <tp:taxon-name-part taxon-name-part-type="species" reg="serestus">serestus</tp:taxon-name-part></tp:taxon-name>.</p><fig id="F3" position="float" orientation="portrait"><object-id xmlns:xlink="http://www.w3.org/1999/xlink" content-type="doi" xlink:type="simple">10.3897/zookeys.1111.73371.figure3</object-id><object-id xmlns:xlink="http://www.w3.org/1999/xlink" content-type="arpha" xlink:type="simple">52AF2031-8320-5C34-96F4-99E6FED8C11C</object-id><label>Figure 3.</label><caption><p><tp:taxon-name><tp:taxon-name-part taxon-name-part-type="genus" reg="Xiphocentron">Xiphocentron</tp:taxon-name-part> (<tp:taxon-name-part taxon-name-part-type="subgenus" reg="Antillotrichia">Antillotrichia</tp:taxon-name-part>) <tp:taxon-name-part taxon-name-part-type="species" reg="holzenthali">holzenthali</tp:taxon-name-part></tp:taxon-name> sp. nov., holotype, adult, ♂, genitalia <bold>A</bold> left lateral <bold>B</bold> dorsal <bold>C</bold> ventral <bold>D</bold> phallus left lateral and dorsal <bold>E</bold> detail of right inferior appendage mesal surface, lateral and ventral view.</p></caption><graphic xmlns:xlink="http://www.w3.org/1999/xlink" xlink:href="zookeys-1111-199_article-73371__-g003.jpg" position="float" orientation="portrait" xlink:type="simple" id="oo_712050.jpg"><uri content-type="original_file" xlink:type="simple">https://binary.pensoft.net/fig/712050</uri></graphic></fig></tp:treatment-sec><tp:treatment-sec sec-type="description" id="SECID0EEYAE"><title>Description.</title><p><bold>Adult.</bold> Forewing length 6–7 mm, <italic>n</italic> = 5. Color in alcohol pale. Tibial spur formula 2–4-3. Hind tibia apical spurs not modified. Sternum V bearing pair of reticulated regions.</p><p><bold><italic>Male genitalia</italic>.</bold> Tergum IX semicircular; in lateral view, wide basally, narrow apically; dorsal margin curved; ventral margin nearly straight; in dorsal view anterior margin with deep V-shaped central incision; apical margin with narrow, rounded, mesal emargination. Sternum IX ovate, in lateral view, about twice as long as high; anterior margin with slender, pointed, mesal apodeme; ventral margin rounded; dorsal margin subtriangular; in ventral view, enlarging preapically; anterior margin rectilinear; posterior margin with small mesal emargination. Tergum X in lateral view, rectangular, narrow, acute apically; in dorsal view, subtriangular, wide basally, narrow apically; lateral surface sclerotized, each sclerotized side fused mesally; apex with deep, V-shaped emargination; in ventral view, subtriangular, wide basally, narrow, cleft apically. Preanal appendages long, margins crenulate, surface weakly setose; in lateral view, broad basally, parallel-sided, narrow preapically, apex rounded. Inferior appendages, in lateral view long, approximately same length as preanal appendages, weakly setose; widest basally and mesally, apical section narrower, slender, upturned, and curved; mesal surface, with short, thick, peglike setae, separated in two, small patches, visible in ventral and dorsal view; in ventral view with spiny projection near basal plate; basal plate long, about as long as half sternum IX length. Phallus long, slender, tubular, slender apically.</p><p><bold><italic>Female genitalia</italic></bold> (not illustrated). VIII segment narrowly divided dorsally, internally with pair of long slender apodemes from anterior margin; intersegmental membrane nearly as long as IX segment when extended. IX segment long and slender with pair of internal apodemes arising from anterior margin; apex with pair of slender processes.</p></tp:treatment-sec><tp:treatment-sec sec-type="type material" id="SECID0E3YAE"><title>Type material.</title><p><bold><italic>Holotype</italic></bold>: ♂ <bold>Mexico: Chihuahua</bold>, Jct. E &amp; W Forks Arroyo Toro, Toro Basin <named-content xmlns:xlink="http://www.w3.org/1999/xlink" content-type="dwc:verbatimCoordinates" xlink:type="simple"><named-content content-type="geo-json" specific-use="{&#34;type&#34;:&#34;Point&#34;,&#34;coordinates&#34;:[-107.624444,28.109722]}" id="NCID0EMZAE" xlink:type="simple">28°06'35"N, 107°37'28"W</named-content></named-content>, elev. 2425 m, 23.VI. 1987, B. Kondratieff and R. Baumann leg. in glycerin (<named-content xmlns:xlink="http://www.w3.org/1999/xlink" content-type="dwc:institutional_code" xlink:title="National Museum of Natural History, Smithsonian Institution" xlink:href="http://grbio.org/institution/smithsonian-institution-national-museum-natural-history-0" xlink:type="simple">USNM</named-content>). <bold><italic>Paratype</italic>s</bold>: ibid., 1♂1♀ in glycerin (<named-content xmlns:xlink="http://www.w3.org/1999/xlink" content-type="dwc:institutional_code" xlink:title="National Museum of Natural History, Smithsonian Institution" xlink:href="http://grbio.org/institution/smithsonian-institution-national-museum-natural-history-0" xlink:type="simple">USNM</named-content>); Chihuahua, Arroyo Chuchupate, Trib. Río Chuhuichup <named-content xmlns:xlink="http://www.w3.org/1999/xlink" content-type="dwc:verbatimCoordinates" xlink:type="simple"><named-content content-type="geo-json" specific-use="{&#34;type&#34;:&#34;Point&#34;,&#34;coordinates&#34;:[-107.411944,28.802222]}" id="NCID0EA1AE" xlink:type="simple">28°48'08"N, 107°24'43"W</named-content></named-content>, elev. 2426 m, 23.VI.1987, B. Kondratieff and R. Baumann leg. 2♂ in glycerin (<named-content xmlns:xlink="http://www.w3.org/1999/xlink" content-type="dwc:institutional_code" xlink:title="National Museum of Natural History, Smithsonian Institution" xlink:href="http://grbio.org/institution/smithsonian-institution-national-museum-natural-history-0" xlink:type="simple">USNM</named-content>).</p></tp:treatment-sec><tp:treatment-sec sec-type="etymology" id="SECID0EJ1AE"><title>Etymology.</title><p>We name this species in honor of Dr Ralph Holzenthal in recognition of his great contribution to the knowledge of the systematics and distribution of Neotropical caddisflies.</p></tp:treatment-sec><tp:treatment-sec sec-type="distribution" id="SECID0EO1AE"><title>Distribution.</title><p>All the specimens were collected at Sierra Tarahumara, the mountainous region of Chihuahua State (Fig. <xref ref-type="fig" rid="F6">6</xref>).</p></tp:treatment-sec><tp:treatment-sec><!--Section generated to contain objects referenced in tp:taxon-treatment.--><fig id="F6" position="float" orientation="portrait"><object-id xmlns:xlink="http://www.w3.org/1999/xlink" content-type="doi" xlink:type="simple">10.3897/zookeys.1111.73371.figure6</object-id><object-id xmlns:xlink="http://www.w3.org/1999/xlink" content-type="arpha" xlink:type="simple">88DFD5F9-DE2B-5ECB-AC76-F406F13A94C0</object-id><label>Figure 6.</label><caption><p>Mexican distribution of the new species of <italic><tp:taxon-name><tp:taxon-name-part taxon-name-part-type="genus" reg="Xiphocentron">Xiphocentron</tp:taxon-name-part></tp:taxon-name></italic> and <tp:taxon-name><tp:taxon-name-part taxon-name-part-type="genus" reg="Xiphocentron">X.</tp:taxon-name-part> (<tp:taxon-name-part taxon-name-part-type="subgenus" reg="Antillotrichia">Antillotrichia</tp:taxon-name-part>) <tp:taxon-name-part taxon-name-part-type="species" reg="rhamnes">rhamnes</tp:taxon-name-part></tp:taxon-name> Schmid, 1982.</p></caption><graphic xmlns:xlink="http://www.w3.org/1999/xlink" xlink:href="zookeys-1111-199_article-73371__-g006.jpg" position="float" orientation="portrait" xlink:type="simple" id="oo_712053.jpg"><uri content-type="original_file" xlink:type="simple">https://binary.pensoft.net/fig/712053</uri></graphic></fig></tp:treatment-sec></tp:taxon-treatment>
