# Supplementary material for: ﻿Three new species of Xiphocentron Brauer, 1870 (Trichoptera, Xiphocentronidae) from Mexico
Source: Zookeys. 2022 Jul 11;1111:199–213. doi: 10.3897/zookeys.1111.73371 (PMC9848967; doi:10.3897/zookeys.1111.73371)
Supplement: XML Treatment for Xiphocentron (Antillotrichia) pineroi [file zookeys.1111.73371-treatment3.xml]

<!DOCTYPE tp:taxon-treatment
  PUBLIC "-//TaxonX//DTD Taxonomic Treatment Publishing DTD v0 20100105//EN" "tax-treatment-NSO.dtd">
<tp:taxon-treatment xmlns:tp="http://www.plazi.org/taxpub"><tp:treatment-meta><kwd-group><label>Taxon classification</label><kwd>
                <named-content content-type="kingdom">Animalia</named-content>
              </kwd><kwd>
                <named-content content-type="order">Trichoptera</named-content>
              </kwd><kwd>
                <named-content content-type="family">Xiphocentronidae</named-content>
              </kwd></kwd-group><mixed-citation publication-type="journal"><person-group><name><surname>Bueno-Soria</surname><given-names>Joaquin</given-names></name><name><surname>Vilarino</surname><given-names>Albane</given-names></name><name><surname>Barba-Alvarez</surname><given-names>Rafael</given-names></name><name><surname>Ballesteros-Barrera</surname><given-names>Claudia</given-names></name></person-group><article-title>﻿Three new species of <italic><tp:taxon-name><tp:taxon-name-part taxon-name-part-type="genus" reg="Xiphocentron">Xiphocentron</tp:taxon-name-part></tp:taxon-name></italic> Brauer, 1870 (<tp:taxon-name><tp:taxon-name-part taxon-name-part-type="order">Trichoptera</tp:taxon-name-part></tp:taxon-name>, <tp:taxon-name><tp:taxon-name-part taxon-name-part-type="family">Xiphocentronidae</tp:taxon-name-part></tp:taxon-name>) from Mexico</article-title><source>Zookeys</source><day>11</day><month>07</month><year>2022</year><volume>1111</volume><fpage>199</fpage><lpage>213</lpage><pub-id pub-id-type="doi">10.3897/zookeys.1111.73371</pub-id></mixed-citation></tp:treatment-meta><tp:nomenclature><label>﻿</label><tp:taxon-name><object-id xmlns:xlink="http://www.w3.org/1999/xlink" content-type="arpha" xlink:type="simple">13B7AC63-C68C-5FAD-9D2D-EEC63ABCA5B1</object-id><tp:taxon-name-part taxon-name-part-type="genus" reg="Xiphocentron">Xiphocentron</tp:taxon-name-part> (<tp:taxon-name-part taxon-name-part-type="subgenus" reg="Antillotrichia">Antillotrichia</tp:taxon-name-part>) <tp:taxon-name-part taxon-name-part-type="species" reg="pineroi">pineroi</tp:taxon-name-part><object-id xmlns:xlink="http://www.w3.org/1999/xlink" content-type="zoobank" xlink:type="simple">http://zoobank.org/27C736E6-3A0A-4383-A5CF-A15EB24D1612</object-id></tp:taxon-name><tp:taxon-authority>Bueno, Vilarino &amp; Barba</tp:taxon-authority><tp:taxon-status xmlns:xlink="http://www.w3.org/1999/xlink" xlink:type="simple">sp. nov.</tp:taxon-status><xref ref-type="fig" rid="F4">Figures 4</xref><xref ref-type="fig" rid="F6">, 6</xref></tp:nomenclature><tp:treatment-sec sec-type="diagnosis" id="SECID0EM3AE"><title>Diagnosis.</title><p>This new species is similar to other species with a mesal sclerite on the inferior appendages. The new species is particularly similar to <tp:taxon-name><tp:taxon-name-part taxon-name-part-type="genus" reg="Xiphocentron">Xiphocentron</tp:taxon-name-part> (<tp:taxon-name-part taxon-name-part-type="subgenus" reg="Antillotrichia">Antillotrichia</tp:taxon-name-part>) <tp:taxon-name-part taxon-name-part-type="species" reg="surinamense">surinamense</tp:taxon-name-part></tp:taxon-name> Flint, 1974, and <tp:taxon-name><tp:taxon-name-part taxon-name-part-type="genus" reg="Xiphocentron">Xiphocentron</tp:taxon-name-part> (<tp:taxon-name-part taxon-name-part-type="subgenus" reg="Antillotrichia">Antillotrichia</tp:taxon-name-part>) <tp:taxon-name-part taxon-name-part-type="species" reg="pintada">pintada</tp:taxon-name-part></tp:taxon-name> Flint, 1983 due to the shape of tergum IX and the mesal sclerite. <tp:taxon-name><tp:taxon-name-part taxon-name-part-type="genus" reg="Xiphocentron">Xiphocentron</tp:taxon-name-part> (<tp:taxon-name-part taxon-name-part-type="subgenus" reg="Antillotrichia">Antillotrichia</tp:taxon-name-part>) <tp:taxon-name-part taxon-name-part-type="species" reg="pineroi">pineroi</tp:taxon-name-part></tp:taxon-name> sp. nov. can be distinguished from <tp:taxon-name><tp:taxon-name-part taxon-name-part-type="genus" reg="Xiphocentron">X.</tp:taxon-name-part> (<tp:taxon-name-part taxon-name-part-type="subgenus" reg="Antillotrichia">Antillotrichia</tp:taxon-name-part>) <tp:taxon-name-part taxon-name-part-type="species" reg="surinamense">surinamense</tp:taxon-name-part></tp:taxon-name> by the longer and thinner sternum IX, preanal and inferior appendages in lateral view. It is distinguished from <tp:taxon-name><tp:taxon-name-part taxon-name-part-type="genus" reg="Xiphocentron">X.</tp:taxon-name-part> (<tp:taxon-name-part taxon-name-part-type="subgenus" reg="Antillotrichia">Antillotrichia</tp:taxon-name-part>) <tp:taxon-name-part taxon-name-part-type="species" reg="pintada">pintada</tp:taxon-name-part></tp:taxon-name> by its longer, sinuous mesal sclerite in lateral view, and by the deeper mesal emargination of sternum IX in dorsal view.</p><fig id="F4" position="float" orientation="portrait"><object-id xmlns:xlink="http://www.w3.org/1999/xlink" content-type="doi" xlink:type="simple">10.3897/zookeys.1111.73371.figure4</object-id><object-id xmlns:xlink="http://www.w3.org/1999/xlink" content-type="arpha" xlink:type="simple">281EF197-F504-5E92-A3A4-BEFF31EA6ECD</object-id><label>Figure 4.</label><caption><p><tp:taxon-name><tp:taxon-name-part taxon-name-part-type="genus" reg="Xiphocentron">Xiphocentron</tp:taxon-name-part> (<tp:taxon-name-part taxon-name-part-type="subgenus" reg="Antillotrichia">Antillotrichia</tp:taxon-name-part>) <tp:taxon-name-part taxon-name-part-type="species" reg="pineroi">pineroi</tp:taxon-name-part></tp:taxon-name> sp. nov., holotype, adult, ♂, genitalia <bold>A</bold> left lateral <bold>B</bold> dorsal <bold>C</bold> ventral <bold>D</bold> phallus apex, left lateral and dorsal <bold>E</bold> detail of right inferior appendage mesal surface, lateral, ventro-lateral, and ventral view.</p></caption><graphic xmlns:xlink="http://www.w3.org/1999/xlink" xlink:href="zookeys-1111-199_article-73371__-g004.jpg" position="float" orientation="portrait" xlink:type="simple" id="oo_712051.jpg"><uri content-type="original_file" xlink:type="simple">https://binary.pensoft.net/fig/712051</uri></graphic></fig></tp:treatment-sec><tp:treatment-sec sec-type="description" id="SECID0E46AE"><title>Description.</title><p><bold>Adult.</bold> Forewing length 6.0 mm. Color in alcohol pale. Tibial spur formula 2–4-3. Hind tibia apical spurs not modified. Sternum V bearing pair of reticulated regions.</p><p><bold><italic>Male genitalia</italic>.</bold> Tergum IX in lateral view, ovate, anterior margin rounded, posterior margin rectilinear, dorsal margin produced posterad. In dorsal view anterior margin with narrow, V-shaped, mesal emargination. Apical margin with acute mesal emargination. Sternum IX ovate, in lateral view, about twice as long as high; anterior margin with elongate, slender, pointed, mesal apodeme; ventral margin convex; dorsal margin subtriangular; in ventral view, anterior margin rectilinear; posterior margin with short, rounded, mesal emargination. Tergum X, in lateral view, cylindrical, narrow basally, mesally wider, circular apically. In dorsal view, subtriangular, wide basally, narrow apically; lateral surface sclerotized, each sclerotized side fused mesally; apex with deep, V-shaped emargination, forming two lobes; in ventral view, subtriangular, wide basally, narrow and cleft apically, forming two apicomesal projections. Preanal appendages elongated, about twice as long as segment X and setose. In lateral view, basally directed posterodorsally, then bent posterad, constricted at mid-length, apex rounded. In dorsal view, narrowed at base and sinuous, rectangular preapically, apex rounded, rugose. Inferior appendages long, shorter than preanal appendages, basal section with narrow and sinuous sclerite bearing small spines at apex; in lateral view, basal section broad, apical section longer than basal region, slender; in dorsal view, apex rectangular, basal section rounded; mesal surface with row of several short spine-like setae and narrow sclerite; in ventral basal section rugose near basal plate; basal plate long, about as long as half sternum IX length. Phallus long, slender, tubular, apex enlarged.</p><p><bold>Female.</bold> Unknown.</p></tp:treatment-sec><tp:treatment-sec sec-type="type material" id="SECID0ERAAG"><title>Type material.</title><p><bold><italic>Holotype</italic></bold>: ♂ <bold>Mexico: Tabasco</bold>, Mpio. Huimanguillo Ejido Villa de Guadalupe 1a Secc. Cascada Cerro de Las Flores Rta. Malpasito-Carlos A. Madrazo <named-content xmlns:xlink="http://www.w3.org/1999/xlink" content-type="dwc:verbatimCoordinates" xlink:type="simple"><named-content content-type="geo-json" specific-use="{&#34;type&#34;:&#34;Point&#34;,&#34;coordinates&#34;:[-93.624722,17.360833]}" id="NCID0EBBAG" xlink:type="simple">17°21'39"N, 93°37'29"W</named-content></named-content>, elev. 540 m, 16.III.2000, J. Bueno, R. Barba, A. Rojas leg. in glycerin (<named-content xmlns:xlink="http://www.w3.org/1999/xlink" content-type="dwc:institutional_code" xlink:title="Colección Nacional de Insectos" xlink:href="http://grbio.org/institution/coleccion-nacional-de-insectos-universidad-nacional-autonoma-de-mexico" xlink:type="simple">CNIN</named-content>).</p></tp:treatment-sec><tp:treatment-sec sec-type="etymology" id="SECID0EKBAG"><title>Etymology.</title><p>We take great pleasure in naming this species for Dr Daniel Ignacio Piñero-Dalmau in recognition of his great contributions to the knowledge of the genetics of populations and conservation of Mexican plants.</p></tp:treatment-sec><tp:treatment-sec sec-type="distribution" id="SECID0EPBAG"><title>Distribution.</title><p>The holotype was collected at a waterfall in a rain forest in Tabasco State (Fig. <xref ref-type="fig" rid="F6">6</xref>).</p></tp:treatment-sec><tp:treatment-sec><!--Section generated to contain objects referenced in tp:taxon-treatment.--><fig id="F6" position="float" orientation="portrait"><object-id xmlns:xlink="http://www.w3.org/1999/xlink" content-type="doi" xlink:type="simple">10.3897/zookeys.1111.73371.figure6</object-id><object-id xmlns:xlink="http://www.w3.org/1999/xlink" content-type="arpha" xlink:type="simple">88DFD5F9-DE2B-5ECB-AC76-F406F13A94C0</object-id><label>Figure 6.</label><caption><p>Mexican distribution of the new species of <italic><tp:taxon-name><tp:taxon-name-part taxon-name-part-type="genus" reg="Xiphocentron">Xiphocentron</tp:taxon-name-part></tp:taxon-name></italic> and <tp:taxon-name><tp:taxon-name-part taxon-name-part-type="genus" reg="Xiphocentron">X.</tp:taxon-name-part> (<tp:taxon-name-part taxon-name-part-type="subgenus" reg="Antillotrichia">Antillotrichia</tp:taxon-name-part>) <tp:taxon-name-part taxon-name-part-type="species" reg="rhamnes">rhamnes</tp:taxon-name-part></tp:taxon-name> Schmid, 1982.</p></caption><graphic xmlns:xlink="http://www.w3.org/1999/xlink" xlink:href="zookeys-1111-199_article-73371__-g006.jpg" position="float" orientation="portrait" xlink:type="simple" id="oo_712053.jpg"><uri content-type="original_file" xlink:type="simple">https://binary.pensoft.net/fig/712053</uri></graphic></fig></tp:treatment-sec></tp:taxon-treatment>
