# Supplementary material for: ﻿Three new species of Xiphocentron Brauer, 1870 (Trichoptera, Xiphocentronidae) from Mexico
Source: Zookeys. 2022 Jul 11;1111:199–213. doi: 10.3897/zookeys.1111.73371 (PMC9848967; doi:10.3897/zookeys.1111.73371)
Supplement: XML Treatment for Xiphocentron (Antillotrichia) rhamnes [file zookeys.1111.73371-treatment4.xml]

<!DOCTYPE tp:taxon-treatment
  PUBLIC "-//TaxonX//DTD Taxonomic Treatment Publishing DTD v0 20100105//EN" "tax-treatment-NSO.dtd">
<tp:taxon-treatment xmlns:tp="http://www.plazi.org/taxpub"><tp:treatment-meta><kwd-group><label>Taxon classification</label><kwd>
                <named-content content-type="kingdom">Animalia</named-content>
              </kwd><kwd>
                <named-content content-type="order">Trichoptera</named-content>
              </kwd><kwd>
                <named-content content-type="family">Xiphocentronidae</named-content>
              </kwd></kwd-group><mixed-citation publication-type="journal"><person-group><name><surname>Bueno-Soria</surname><given-names>Joaquin</given-names></name><name><surname>Vilarino</surname><given-names>Albane</given-names></name><name><surname>Barba-Alvarez</surname><given-names>Rafael</given-names></name><name><surname>Ballesteros-Barrera</surname><given-names>Claudia</given-names></name></person-group><article-title>﻿Three new species of <italic><tp:taxon-name><tp:taxon-name-part taxon-name-part-type="genus" reg="Xiphocentron">Xiphocentron</tp:taxon-name-part></tp:taxon-name></italic> Brauer, 1870 (<tp:taxon-name><tp:taxon-name-part taxon-name-part-type="order">Trichoptera</tp:taxon-name-part></tp:taxon-name>, <tp:taxon-name><tp:taxon-name-part taxon-name-part-type="family">Xiphocentronidae</tp:taxon-name-part></tp:taxon-name>) from Mexico</article-title><source>Zookeys</source><day>11</day><month>07</month><year>2022</year><volume>1111</volume><fpage>199</fpage><lpage>213</lpage><pub-id pub-id-type="doi">10.3897/zookeys.1111.73371</pub-id></mixed-citation></tp:treatment-meta><tp:nomenclature><label>﻿</label><tp:taxon-name><object-id xmlns:xlink="http://www.w3.org/1999/xlink" content-type="arpha" xlink:type="simple">171E2D5B-DECF-5CA7-AD7A-5B451BCB9818</object-id><tp:taxon-name-part taxon-name-part-type="genus" reg="Xiphocentron">Xiphocentron</tp:taxon-name-part> (<tp:taxon-name-part taxon-name-part-type="subgenus" reg="Antillotrichia">Antillotrichia</tp:taxon-name-part>) <tp:taxon-name-part taxon-name-part-type="species" reg="rhamnes">rhamnes</tp:taxon-name-part></tp:taxon-name><tp:taxon-authority>Schmid, 1982</tp:taxon-authority><xref ref-type="fig" rid="F5">Figures 5</xref><xref ref-type="fig" rid="F6">, 6</xref></tp:nomenclature><tp:treatment-sec sec-type="material" id="SECID0EJDAG"><title>Material analyzed.</title><p><bold>Mexico: Veracruz</bold>, N. Huatusco, <named-content xmlns:xlink="http://www.w3.org/1999/xlink" content-type="dwc:verbatimCoordinates" xlink:type="simple"><named-content content-type="geo-json" specific-use="{&#34;type&#34;:&#34;Point&#34;,&#34;coordinates&#34;:[-96.966944,19.148056]}" id="NCID0EUDAG" xlink:type="simple">19°8'53"N, 96°58'1"W</named-content></named-content>, elev. 1344 m, 31.VII.1966, O.S. Flint and M.A. Ortiz leg. 1♂ pinned (<ext-link xmlns:xlink="http://www.w3.org/1999/xlink" xlink:type="simple" ext-link-type="uri" xlink:href="http://hol.osu.edu/spmInfo.html?id=1028628"><named-content content-type="dwc:institutional_code" xlink:title="National Museum of Natural History, Smithsonian Institution" xlink:href="http://grbio.org/institution/smithsonian-institution-national-museum-natural-history-0" xlink:type="simple">USNM</named-content>ENTO1028628</ext-link>) [holotype]. <bold>Estado de México</bold>, Mpio. Villa de Allende, km 60 Carr. Toluca-Valle de Bravo San Cayetano, <named-content xmlns:xlink="http://www.w3.org/1999/xlink" content-type="dwc:verbatimCoordinates" xlink:type="simple"><named-content content-type="geo-json" specific-use="{&#34;type&#34;:&#34;Point&#34;,&#34;coordinates&#34;:[-100.087500,19.370556]}" id="NCID0E5DAG" xlink:type="simple">19°22'14"N, 100°5'15"W</named-content></named-content>, elev. 2516 m, 13.VI.2003, M. Razo and L. Oñate leg. 2♂ pinned (<named-content xmlns:xlink="http://www.w3.org/1999/xlink" content-type="dwc:institutional_code" xlink:title="Colección Nacional de Insectos" xlink:href="http://grbio.org/institution/coleccion-nacional-de-insectos-universidad-nacional-autonoma-de-mexico" xlink:type="simple">CNIN</named-content>). <bold>Puebla</bold>, Mpio. Progreso, Río San Juan 5.8 km N de Tlatlauquitepec, <named-content xmlns:xlink="http://www.w3.org/1999/xlink" content-type="dwc:verbatimCoordinates" xlink:type="simple"><named-content content-type="geo-json" specific-use="{&#34;type&#34;:&#34;Point&#34;,&#34;coordinates&#34;:[-97.513333,19.837222]}" id="NCID0EMEAG" xlink:type="simple">19°50'14"N, 97°30'48"W</named-content></named-content>, elev. 2003 m, 28.VI.1996, A. Contreras and R. Barba leg. 1♂ in glycerin (<named-content xmlns:xlink="http://www.w3.org/1999/xlink" content-type="dwc:institutional_code" xlink:title="Colección Nacional de Insectos" xlink:href="http://grbio.org/institution/coleccion-nacional-de-insectos-universidad-nacional-autonoma-de-mexico" xlink:type="simple">CNIN</named-content>). <bold>Oaxaca</bold>, Santa María de Yavesia, <named-content xmlns:xlink="http://www.w3.org/1999/xlink" content-type="dwc:verbatimCoordinates" xlink:type="simple"><named-content content-type="geo-json" specific-use="{&#34;type&#34;:&#34;Point&#34;,&#34;coordinates&#34;:[-96.426389,17.226667]}" id="NCID0E1EAG" xlink:type="simple">17°13'36"N, 96°25'35"W</named-content></named-content>, elev. 2062 m, 16.VIII.2001, J. Bueno, R. Barba and A. Ibarra leg. 9 ♂♂ in glycerin (<named-content xmlns:xlink="http://www.w3.org/1999/xlink" content-type="dwc:institutional_code" xlink:title="Colección Nacional de Insectos" xlink:href="http://grbio.org/institution/coleccion-nacional-de-insectos-universidad-nacional-autonoma-de-mexico" xlink:type="simple">CNIN</named-content>) [<bold>specimen illustrated</bold>]. <bold>Veracruz</bold>, Altotonga, Río Pancho Pozas <named-content xmlns:xlink="http://www.w3.org/1999/xlink" content-type="dwc:verbatimCoordinates" xlink:type="simple"><named-content content-type="geo-json" specific-use="{&#34;type&#34;:&#34;Point&#34;,&#34;coordinates&#34;:[-97.247778,19.745000]}" id="NCID0EKFAG" xlink:type="simple">19°44'42"N, 97°14'52"W</named-content></named-content>, elev. 2008 m, 25.VII.1994, B. Kondratieff and R. Baumann leg. 1♂ in glycerin (<named-content xmlns:xlink="http://www.w3.org/1999/xlink" content-type="dwc:institutional_code" xlink:title="Colección Nacional de Insectos" xlink:href="http://grbio.org/institution/coleccion-nacional-de-insectos-universidad-nacional-autonoma-de-mexico" xlink:type="simple">CNIN</named-content>).</p><fig id="F5" position="float" orientation="portrait"><object-id xmlns:xlink="http://www.w3.org/1999/xlink" content-type="doi" xlink:type="simple">10.3897/zookeys.1111.73371.figure5</object-id><object-id xmlns:xlink="http://www.w3.org/1999/xlink" content-type="arpha" xlink:type="simple">F0579B3F-0372-5F0F-929B-F217F86511AC</object-id><label>Figure 5.</label><caption><p><tp:taxon-name><tp:taxon-name-part taxon-name-part-type="genus" reg="Xiphocentron">Xiphocentron</tp:taxon-name-part> (<tp:taxon-name-part taxon-name-part-type="subgenus" reg="Antillotrichia">Antillotrichia</tp:taxon-name-part>) <tp:taxon-name-part taxon-name-part-type="species" reg="rhamnes">rhamnes</tp:taxon-name-part></tp:taxon-name> Schmid, 1982, adult, ♂, genitalia <bold>A</bold> left lateral <bold>B</bold> dorsal <bold>C</bold> ventral <bold>D</bold> phallus apex, left lateral and dorsal <bold>E</bold> detail of right inferior appendage mesal surface, lateral, and ventral view.</p></caption><graphic xmlns:xlink="http://www.w3.org/1999/xlink" xlink:href="zookeys-1111-199_article-73371__-g005.jpg" position="float" orientation="portrait" xlink:type="simple" id="oo_712052.jpg"><uri content-type="original_file" xlink:type="simple">https://binary.pensoft.net/fig/712052</uri></graphic></fig></tp:treatment-sec><tp:treatment-sec sec-type="distribution" id="SECID0EYGAG"><title>Distribution.</title><p>Mexico; Estado de México, Puebla, Oaxaca, and Veracruz states (Fig. <xref ref-type="fig" rid="F6">6</xref>).</p><fig id="F6" position="float" orientation="portrait"><object-id xmlns:xlink="http://www.w3.org/1999/xlink" content-type="doi" xlink:type="simple">10.3897/zookeys.1111.73371.figure6</object-id><object-id xmlns:xlink="http://www.w3.org/1999/xlink" content-type="arpha" xlink:type="simple">88DFD5F9-DE2B-5ECB-AC76-F406F13A94C0</object-id><label>Figure 6.</label><caption><p>Mexican distribution of the new species of <italic><tp:taxon-name><tp:taxon-name-part taxon-name-part-type="genus" reg="Xiphocentron">Xiphocentron</tp:taxon-name-part></tp:taxon-name></italic> and <tp:taxon-name><tp:taxon-name-part taxon-name-part-type="genus" reg="Xiphocentron">X.</tp:taxon-name-part> (<tp:taxon-name-part taxon-name-part-type="subgenus" reg="Antillotrichia">Antillotrichia</tp:taxon-name-part>) <tp:taxon-name-part taxon-name-part-type="species" reg="rhamnes">rhamnes</tp:taxon-name-part></tp:taxon-name> Schmid, 1982.</p></caption><graphic xmlns:xlink="http://www.w3.org/1999/xlink" xlink:href="zookeys-1111-199_article-73371__-g006.jpg" position="float" orientation="portrait" xlink:type="simple" id="oo_712053.jpg"><uri content-type="original_file" xlink:type="simple">https://binary.pensoft.net/fig/712053</uri></graphic></fig></tp:treatment-sec><tp:treatment-sec sec-type="remarks" id="SECID0EEIAG"><title>Remarks.</title><p>In the original description, <xref ref-type="bibr" rid="B14">Schmid (1982)</xref> did not provide the full depiction of the dorsal and ventral view of the male genitalia of this species. Therefore, some characters cannot be observed, such as the shape of the anterior margin of the tergum IX in dorsal view and the basal crenulate area of the inferior appendage in ventral view. The holotype is fixed in a permanent slide in dorso-lateral view. To avoid damaging it, we illustrated another identified specimen (from Oaxaca) and analyzed the holotype with material from the same province of the holotype (Veracruz) and other regions of Mexico.</p></tp:treatment-sec><ref-list><ref id="B14"><mixed-citation xmlns:xlink="http://www.w3.org/1999/xlink" xlink:type="simple"><person-group><name name-style="western"><surname>Schmid</surname><given-names>F</given-names></name></person-group> (<year>1982</year>) <article-title>La famille des xiphocentronides (<tp:taxon-name><tp:taxon-name-part taxon-name-part-type="order">Trichoptera</tp:taxon-name-part></tp:taxon-name>: <tp:taxon-name><tp:taxon-name-part taxon-name-part-type="suborder">Annulipalpia</tp:taxon-name-part></tp:taxon-name>).</article-title><source>Mémoires de la Société Entomologique du Canada</source><volume>121</volume>: <fpage>1</fpage>–<lpage>126</lpage>. <ext-link xlink:type="simple" ext-link-type="doi" xlink:href="10.4039/entm114122fv">https://doi.org/10.4039/entm114122fv</ext-link></mixed-citation></ref></ref-list></tp:taxon-treatment>
